# Supplementary material for: The innate immunity of guinea pigs against highly pathogenic avian influenza virus infection
Source: Oncotarget. 2017 Mar 23;8(18):30422–37. doi: 10.18632/oncotarget.16503 (PMC5444753; doi:10.18632/oncotarget.16503)
Supplement: Supplementary file 3 [file oncotarget-08-30422-s003.xlsx]

## Sheet: 1 dpi-Biological Process
Term	Name	Cluster frequency	P-value
GO:0006952	defense response	20 of 181 in the list	7.98883e-05
GO:0009607	response to biotic stimulus	16 of 181 in the list	0.000346515
GO:0051707	response to other organism	15 of 181 in the list	0.000441724
GO:0001993	regulation of systemic arterial blood pressure by norepinephrine-epinephrine	3 of 181 in the list	0.000546201
GO:0001996	positive regulation of heart rate by epinephrine-norepinephrine	3 of 181 in the list	0.000546201
GO:0003084	positive regulation of systemic arterial blood pressure	3 of 181 in the list	0.000546201
GO:0010460	positive regulation of heart rate	3 of 181 in the list	0.000546201
GO:0034367	macromolecular complex remodeling	3 of 181 in the list	0.000546201
GO:0034368	protein-lipid complex remodeling	3 of 181 in the list	0.000546201
GO:0034369	plasma lipoprotein particle remodeling	3 of 181 in the list	0.000546201
GO:0045777	positive regulation of blood pressure	3 of 181 in the list	0.000546201
GO:0045823	positive regulation of heart contraction	3 of 181 in the list	0.000546201
GO:0055008	cardiac muscle tissue morphogenesis	4 of 181 in the list	0.000580367
GO:0006941	striated muscle contraction	5 of 181 in the list	0.000635427
GO:0009605	response to external stimulus	31 of 181 in the list	0.000880532
GO:0040011	locomotion	25 of 181 in the list	0.000989525
GO:0003007	heart morphogenesis	4 of 181 in the list	0.00126743
GO:0051494	negative regulation of cytoskeleton organization	7 of 181 in the list	0.0013258
GO:0050896	response to stimulus	76 of 181 in the list	0.00141883
GO:0009611	response to wounding	15 of 181 in the list	0.00144177
GO:0048856	anatomical structure development	58 of 181 in the list	0.00197792
GO:0048519	negative regulation of biological process	33 of 181 in the list	0.00199601
GO:0002027	regulation of heart rate	3 of 181 in the list	0.00205222
GO:0048523	negative regulation of cellular process	29 of 181 in the list	0.00209664
GO:0051240	positive regulation of multicellular organismal process	6 of 181 in the list	0.00227644
GO:0051336	regulation of hydrolase activity	20 of 181 in the list	0.0030248
GO:0032502	developmental process	66 of 181 in the list	0.00302664
GO:0032501	multicellular organismal process	74 of 181 in the list	0.00326508
GO:0043462	regulation of ATPase activity	4 of 181 in the list	0.00399896
GO:0060415	muscle tissue morphogenesis	4 of 181 in the list	0.00399896
GO:0009653	anatomical structure morphogenesis	30 of 181 in the list	0.00469729
GO:0010639	negative regulation of organelle organization	7 of 181 in the list	0.00484852
GO:0002376	immune system process	25 of 181 in the list	0.00567061
GO:0009887	organ morphogenesis	16 of 181 in the list	0.00623069
GO:0003073	regulation of systemic arterial blood pressure	4 of 181 in the list	0.00624132
GO:0007507	heart development	4 of 181 in the list	0.00624132
GO:0008016	regulation of heart contraction	4 of 181 in the list	0.00624132
GO:0048754	branching morphogenesis of a tube	4 of 181 in the list	0.00624132
GO:0000060	protein import into nucleus, translocation	2 of 181 in the list	0.00671613
GO:0002705	positive regulation of leukocyte mediated immunity	2 of 181 in the list	0.00671613
GO:0002708	positive regulation of lymphocyte mediated immunity	2 of 181 in the list	0.00671613
GO:0002717	positive regulation of natural killer cell mediated immunity	2 of 181 in the list	0.00671613
GO:0022409	positive regulation of cell-cell adhesion	2 of 181 in the list	0.00671613
GO:0045954	positive regulation of natural killer cell mediated cytotoxicity	2 of 181 in the list	0.00671613
GO:0030834	regulation of actin filament depolymerization	5 of 181 in the list	0.00731942
GO:0030835	negative regulation of actin filament depolymerization	5 of 181 in the list	0.00731942
GO:0043242	negative regulation of protein complex disassembly	5 of 181 in the list	0.00731942
GO:0008064	regulation of actin polymerization or depolymerization	6 of 181 in the list	0.0087499
GO:0035239	tube morphogenesis	6 of 181 in the list	0.0087499
GO:0043244	regulation of protein complex disassembly	5 of 181 in the list	0.00969118
GO:0000302	response to reactive oxygen species	7 of 181 in the list	0.0108384
GO:0050790	regulation of catalytic activity	27 of 181 in the list	0.0128515
GO:0008217	regulation of blood pressure	4 of 181 in the list	0.0129083
GO:0030198	extracellular matrix organization	4 of 181 in the list	0.0129083
GO:0035295	tube development	7 of 181 in the list	0.0129345
GO:0001944	vasculature development	6 of 181 in the list	0.013372
GO:0031324	negative regulation of cellular metabolic process	10 of 181 in the list	0.0138205
GO:0048729	tissue morphogenesis	10 of 181 in the list	0.0138205
GO:0051493	regulation of cytoskeleton organization	8 of 181 in the list	0.0138767
GO:0048513	organ development	39 of 181 in the list	0.0140148
GO:0003012	muscle system process	9 of 181 in the list	0.0140843
GO:0003044	regulation of systemic arterial blood pressure mediated by a chemical signal	3 of 181 in the list	0.0149054
GO:0032233	positive regulation of actin filament bundle formation	3 of 181 in the list	0.0149054
GO:0051129	negative regulation of cellular component organization	8 of 181 in the list	0.0160627
GO:0006936	muscle contraction	6 of 181 in the list	0.0162275
GO:0008015	blood circulation	6 of 181 in the list	0.0162275
GO:0030832	regulation of actin filament length	6 of 181 in the list	0.0162275
GO:0007275	multicellular organismal development	52 of 181 in the list	0.0170645
GO:0010517	regulation of phospholipase activity	4 of 181 in the list	0.0174703
GO:0001817	regulation of cytokine production	7 of 181 in the list	0.0179754
GO:0030155	regulation of cell adhesion	7 of 181 in the list	0.0179754
GO:0002715	regulation of natural killer cell mediated immunity	2 of 181 in the list	0.019056
GO:0009620	response to fungus	2 of 181 in the list	0.019056
GO:0042269	regulation of natural killer cell mediated cytotoxicity	2 of 181 in the list	0.019056
GO:0045785	positive regulation of cell adhesion	2 of 181 in the list	0.019056
GO:0051291	protein heterooligomerization	2 of 181 in the list	0.019056
GO:0060343	trabecula formation	2 of 181 in the list	0.019056
GO:0006955	immune response	9 of 181 in the list	0.0206249
GO:0065007	biological regulation	99 of 181 in the list	0.0206716
GO:0042221	response to chemical stimulus	45 of 181 in the list	0.0210276
GO:0050789	regulation of biological process	86 of 181 in the list	0.0213741
GO:0032535	regulation of cellular component size	6 of 181 in the list	0.0231477
GO:0051049	regulation of transport	14 of 181 in the list	0.0244093
GO:0055114	oxidation reduction	9 of 181 in the list	0.026056
GO:0051239	regulation of multicellular organismal process	19 of 181 in the list	0.0264233
GO:0050794	regulation of cellular process	77 of 181 in the list	0.0276987
GO:0003013	circulatory system process	7 of 181 in the list	0.0279127
GO:0001775	cell activation	16 of 181 in the list	0.0286342
GO:0060191	regulation of lipase activity	4 of 181 in the list	0.0292984
GO:0016477	cell migration	13 of 181 in the list	0.0294525
GO:0006950	response to stress	39 of 181 in the list	0.0310234
GO:0051128	regulation of cellular component organization	15 of 181 in the list	0.0345227
GO:0002819	regulation of adaptive immune response	2 of 181 in the list	0.0360598
GO:0002822	regulation of adaptive immune response based on somatic recombination of immune receptors built from immunoglobulin superfamily domains	2 of 181 in the list	0.0360598
GO:0007200	activation of phospholipase C activity by G-protein coupled receptor protein signaling pathway coupled to IP3 second messenger	2 of 181 in the list	0.0360598
GO:0007202	activation of phospholipase C activity	2 of 181 in the list	0.0360598
GO:0051282	regulation of sequestering of calcium ion	2 of 181 in the list	0.0360598
GO:0051283	negative regulation of sequestering of calcium ion	2 of 181 in the list	0.0360598
GO:0001763	morphogenesis of a branching structure	4 of 181 in the list	0.0366248
GO:0051051	negative regulation of transport	4 of 181 in the list	0.0366248
GO:0009617	response to bacterium	7 of 181 in the list	0.0410506
GO:0048870	cell motility	14 of 181 in the list	0.0416362
GO:0007398	ectoderm development	5 of 181 in the list	0.0416409
GO:0008544	epidermis development	5 of 181 in the list	0.0416409
GO:0032268	regulation of cellular protein metabolic process	12 of 181 in the list	0.0418051
GO:0002252	immune effector process	6 of 181 in the list	0.0423737
GO:0032269	negative regulation of cellular protein metabolic process	6 of 181 in the list	0.0423737
GO:0032956	regulation of actin cytoskeleton organization	6 of 181 in the list	0.0423737
GO:0051248	negative regulation of protein metabolic process	6 of 181 in the list	0.0423737
GO:0007162	negative regulation of cell adhesion	3 of 181 in the list	0.0425221
GO:0010863	positive regulation of phospholipase C activity	3 of 181 in the list	0.0425221
GO:0032231	regulation of actin filament bundle formation	3 of 181 in the list	0.0425221
GO:0046822	regulation of nucleocytoplasmic transport	3 of 181 in the list	0.0425221
GO:0048730	epidermis morphogenesis	3 of 181 in the list	0.0425221
GO:0007626	locomotory behavior	13 of 181 in the list	0.0467817
GO:0006928	cell motion	14 of 181 in the list	0.0478492
GO:0051674	localization of cell	14 of 181 in the list	0.0478492
GO:0022900	electron transport chain	8 of 181 in the list	0.0479142
GO:0032970	regulation of actin filament-based process	6 of 181 in the list	0.0483884
GO:0048731	system development	45 of 181 in the list	0.0498121

## Sheet: 3 dpi-Biological Precess
Term	Name	Cluster frequency	P-value
GO:0043010	camera-type eye development	2 of 62 in the list	0.00229639
GO:0001819	positive regulation of cytokine production	3 of 62 in the list	0.00389722
GO:0006952	defense response	8 of 62 in the list	0.00531316
GO:0032868	response to insulin stimulus	3 of 62 in the list	0.0128152
GO:0051240	positive regulation of multicellular organismal process	3 of 62 in the list	0.0128152
GO:0051707	response to other organism	6 of 62 in the list	0.0133632
GO:0002237	response to molecule of bacterial origin	4 of 62 in the list	0.017073
GO:0009607	response to biotic stimulus	6 of 62 in the list	0.0194055
GO:0043331	response to dsRNA	2 of 62 in the list	0.0195657
GO:0009617	response to bacterium	4 of 62 in the list	0.0243659
GO:0014909	smooth muscle cell migration	2 of 62 in the list	0.030327
GO:0014812	muscle cell migration	2 of 62 in the list	0.0364036
GO:0051329	interphase of mitotic cell cycle	2 of 62 in the list	0.0364036
GO:0007276	gamete generation	4 of 62 in the list	0.0384025
GO:0019637	organophosphate metabolic process	3 of 62 in the list	0.0421721
GO:0001525	angiogenesis	2 of 62 in the list	0.0429049
GO:0001654	eye development	2 of 62 in the list	0.0429049
GO:0050900	leukocyte migration	2 of 62 in the list	0.0429049
GO:0048514	blood vessel morphogenesis	2 of 62 in the list	0.049803

## Sheet: 1 dpi-Molecular Function
Term	Name	Cluster frequency	P-value
GO:0005539	glycosaminoglycan binding	8 of 188 in the list	0.00361184
GO:0030247	polysaccharide binding	8 of 188 in the list	0.0108951
GO:0001871	pattern binding	8 of 188 in the list	0.0148416
GO:0030246	carbohydrate binding	13 of 188 in the list	0.0157335
GO:0042802	identical protein binding	16 of 188 in the list	0.0254298
GO:0003779	actin binding	7 of 188 in the list	0.0257117
GO:0004872	receptor activity	7 of 188 in the list	0.0295544
GO:0008092	cytoskeletal protein binding	21 of 188 in the list	0.0358783
GO:0004857	enzyme inhibitor activity	9 of 188 in the list	0.0384402

## Sheet: 3 dpi-Molecular Function
Term	Name	Cluster frequency	P-value
GO:0016229	steroid dehydrogenase activity	2 of 63 in the list	0.0146516

## Sheet: 1 dpi-Cellular Components
Term	Name	Cluster frequency	P-value
GO:0044421	extracellular region part	36 of 189 in the list	3.28251e-08
GO:0005576	extracellular region	36 of 189 in the list	3.86848e-08
GO:0005583	fibrillar collagen	3 of 189 in the list	0.000559132
GO:0005865	striated muscle thin filament	3 of 189 in the list	0.00492934
GO:0012510	trans-Golgi network transport vesicle membrane	3 of 189 in the list	0.0152262
GO:0030140	trans-Golgi network transport vesicle	3 of 189 in the list	0.0152262
GO:0042995	cell projection	20 of 189 in the list	0.0223427
GO:0001726	ruffle	4 of 189 in the list	0.023525
GO:0005902	microvillus	3 of 189 in the list	0.0322859
GO:0030133	transport vesicle	5 of 189 in the list	0.0362868
GO:0016460	myosin II complex	2 of 189 in the list	0.0365851
GO:0034385	triglyceride-rich lipoprotein particle	2 of 189 in the list	0.0365851
GO:0005581	collagen	3 of 189 in the list	0.0433713

## Sheet: 3 dpi-Cellular Compoments
Term	Name	Cluster frequency	P-value
GO:0005840	ribosome	5 of 62 in the list	0.0435229
GO:0030667	secretory granule membrane	2 of 62 in the list	0.0466985
