# Supplementary material for: The innate immunity of guinea pigs against highly pathogenic avian influenza virus infection
Source: Oncotarget. 2017 Mar 23;8(18):30422–37. doi: 10.18632/oncotarget.16503 (PMC5444753; doi:10.18632/oncotarget.16503)
Supplement: Supplementary file 4 [file oncotarget-08-30422-s004.xlsx]

## Sheet: Primer for qRT-PCR
Name	Primer sequence
β-actin	FP: 5`-GCCAACCGTGAGAAGATGAC-3`
	RP: 5`-AGGCATACAGGGACAGCACA-3`
IFN-α	FP: 5`-GCACCCTGCCTCAGACTCAC-3`
	RP: 5`-TGCCTGGTCATCTCATGGAAG-3`
IFN-β	FP: 5`-GCTGGTATATCCTCCAAATCGC-3`
	RP: 5`-CCCAAGACGTTCTGAAGCATC-3`
IFN-γ	FP: 5`-AGCCAAATCGTCTCCTTCTACTTC-3`
	RP: 5`-TGCACCTTGTTGCTGCTGTT-3`
Mx-1	FP: 5`-CGGCCATTCGCATTCACT-3`
	RP: 5`-CGAACAGGTGCAGGGTGTAGT-3`
PKR	FP: 5`-GAGGGGCAACTACTCAGACAAAG-3`
	RP: 5`-GGGATGTGGCAAGTCCAAAGT-3`
OAS-1a	FP: 5`-GGGAGGATGGTGGAGTTTGA-3`
	RP: 5`-TCGGTGAAGCAGGTGGAGA-3`
STAT1	FP: 5`-TCAGGTTCGCCTCCGTTCT-3`
	RP: 5`-TTCTTCCTGAACCCTCCGTGT-3`
RIG-I	FP: 5`-GGACGGAAAGGGAAAGTTGTC-3`
	RP: 5`-TGGTGTTTACTCGTGTTGTGGC-3`
MDA5	FP: 5`-ACCCGAGTAGCCGTTTACATTG-3`
	RP: 5`-GCTGAGTGTCACCACTTAATCCAGT-3`
TLR3	FP: 5`-CAAATCTACTCCTTGTTGGGACTG-3`
	RP: 5`-GTTATGTTTGTGGGGAGGTCGT-3`
TLR7	FP: 5`-TGCGATATCTCGACCTCAGTTC-3`
	RP: 5`-GCTCCTGGCCCCATACAAGT-3`
TLR8	FP: 5`-TTATACCTGAGAATGATGACAACCTG-3`
	RP: 5`-CCCGTTACACGTCACAGAGATG-3`
NLRP3	FP: 5`-TTCGGATGCTGGAGTTGGA-3`
	RP: 5`-ATGCCTGGTCTCATAGTTGAAATAC-3`
MAVS	FP: 5`-CGCTCCCCACAATGGCTAC-3`
	RP: 5`-GTTCTGGGTCCTGCTCCTGAT-3`
IL-1β	FP: 5`-TCATCGTGGCAGTGGAAAAG-3`
	RP: 5`-GGGAAGCAAGGGTCTCAGGT-3`
CCL-2	FP: 5`-ACACAGAAGTGGGTGCAGGA-3`
	RP: 5`-GTTCTTGGGGTCTTGGGTTG-3`
CCL-5	FP: 5`-CTCCTTGCTGCTTTGCCTAC-3`
	RP: 5`-ACACACCTGGCGGTTCTTTC-3`
CXCL-10	FP: 5`-CAGCAGTCCGCAGTATAAACAGT-3`
	RP: 5`-GCCAAGTACCTAACGCTCACC-3`
TNF-α	FP: 5`-AGCCCTGGTATGAACCCATC-3`
	RP: 5`-GGAATCGGCAAAGTCAAGGT-3`
IL-10	FP: 5`-TGACCCAGACATCAAGGAACAT-3`
	RP: 5`-GTCAAACTCACTCATGGCTTTGTA-3`
TGF-β	FP: 5`-CCCCCAGTGATACCCCAGAGT-3`
	RP: 5`-CCTTGCGGAAGTCAATGTAGAGC-3`
Fas	FP: 5`-CCCGAACCCAGGATACCAAG-3`
	RP: 5`-GCAACAACCACAACAAGTTAGCAC-3`
BAX	FP: 5`-GCGGGGACACTTTGGAACT-3`
	RP: 5`-GTTGCCATCAGCGAACATTT-3`
caspase-3	FP: 5`-CACTGCTTCGGAAATGGCTA-3`
	RP: 5`-ATCACCTTGGGT TTGTCCTTC-3`
caspase-9	FP: 5`-GGACCGATGGGACTCAAACC-3`
	RP: 5`-GCCACCAACCAGGCACTCTT-3`
